# Supplementary material for: Identification of MADS-Box Transcription Factors in Iris laevigata and Functional Assessment of IlSEP3 and IlSVP during Flowering
Source: Int J Mol Sci. 2022 Sep 1;23(17):9950. doi: 10.3390/ijms23179950 (PMC9456522; doi:10.3390/ijms23179950)
Supplement: Supplementary file 1 [file ijms-23-09950-s001.zip]

Archive with 2 entries (2 files):
- ijms-1860119-supplementary figures.pdf
- ijms-1860119-supplementary table.pdf
